# Supplementary material for: Artificial Intelligence for Opioid Safety Surveillance from Clinical Text: A Clinically Focused Review
Source: J Clin Med. 2026 Feb 22;15(4):1649. doi: 10.3390/jcm15041649 (PMC12942020; doi:10.3390/jcm15041649)
Supplement: Supplementary file 1 [file jcm-15-01649-s001.zip]

Archive with 1 entries (1 files):
- jcm-4130995-supplementary.pdf
